# Supplementary material for: Decoding FGFR inhibitor sensitivity in cholangiocarcinoma with interpretable machine learning and cross-platform pharmacogenomic validation
Source: Front Pharmacol. 2026 Apr 30;17:1807701. doi: 10.3389/fphar.2026.1807701 (PMC13171567; doi:10.3389/fphar.2026.1807701)
Supplement: Supplementary file 2 [file DataSheet1.xlsx]

## Sheet: Table S1
Supplementary Table S1. Quantitative summary of cross-platform validation and proxy-label performance.
This table summarizes the principal quantitative validation results across PRISM, GDSC, TCGA-CHOL, and external GEO cohorts, including continuous cross-platform agreement and extreme-group discrimination analyses. Continuous associations are reported as Spearman correlations, and classification performance is reported as ROC AUC. Where duplicate assay entries were present, results were collapsed …
Analysis block	Platform or cohort	Comparison	Target or dataset	N	Metric	Estimate	95% CI	Exact P value	Statistical method	Note
Continuous agreement	PRISM analysis set	ssGSEA signature vs composite FGFRi score	PRISM	476	Spearman rho	0.330	[0.247, 0.408]	6.6e-14	Spearman correlation	Exact rho and p-value were taken from the final manuscript ssGSEA-versus-composite-score panel annotation; 95% CI by Fisher z approximation
Continuous agreement	GDSC matched cell lines	PRISM FGFRi score vs GDSC ln(IC50)	FGFR-3831	272	Spearman rho	-0.469	[-0.560, -0.365]	2.86e-16	Spearman correlation	Unique matched cell lines after collapsing duplicate assay rows by model and drug; bootstrap CI
Continuous agreement	GDSC matched cell lines	PRISM FGFRi score vs GDSC ln(IC50)	AZD4547	280	Spearman rho	-0.386	[-0.488, -0.274]	2.15e-11	Spearman correlation	Unique matched cell lines after collapsing duplicate assay rows by model and drug; bootstrap CI
Continuous agreement	GDSC matched cell lines	PRISM FGFRi score vs GDSC ln(IC50)	Ponatinib	268	Spearman rho	-0.263	[-0.380, -0.142]	1.27e-05	Spearman correlation	Unique matched cell lines after collapsing duplicate assay rows by model and drug; bootstrap CI
Continuous agreement	GDSC matched cell lines	PRISM FGFRi score vs GDSC ln(IC50)	Foretinib	280	Spearman rho	-0.277	[-0.390, -0.152]	2.52e-06	Spearman correlation	Unique matched cell lines after collapsing duplicate assay rows by model and drug; bootstrap CI
Continuous agreement	GDSC matched cell lines	PRISM FGFRi score vs GDSC ln(IC50)	PD173074	280	Spearman rho	-0.322	[-0.429, -0.203]	3.54e-08	Spearman correlation	Unique matched cell lines after collapsing duplicate assay rows by model and drug; bootstrap CI
Continuous agreement	GDSC matched cell lines	PRISM FGFRi score vs GDSC ln(IC50)	FGFR-0939	271	Spearman rho	-0.186	[-0.293, -0.077]	0.002	Spearman correlation	Unique matched cell lines after collapsing duplicate assay rows by model and drug; bootstrap CI
Continuous agreement	GDSC matched cell lines	PRISM FGFRi score vs GDSC ln(IC50)	BIBF-1120	275	Spearman rho	-0.154	[-0.266, -0.042]	0.011	Spearman correlation	Unique matched cell lines after collapsing duplicate assay rows by model and drug; bootstrap CI
Extreme-group discrimination	GDSC matched cell lines	ssGSEA signature vs GDSC sensitivity extremes	AZD4547	134	AUC	0.760	[0.631, 0.889]	7.61e-05	ROC AUC on Q20 and Q80 extremes	N denotes the matched cell-line cohort size; ROC AUC was computed on the final-figure extreme groups (27 low vs 27 high)
Extreme-group discrimination	GDSC matched cell lines	ssGSEA signature vs GDSC sensitivity extremes	PD173074	134	AUC	0.690	[0.548, 0.832]	0.009	ROC AUC on Q20 and Q80 extremes	N denotes the matched cell-line cohort size; ROC AUC was computed on the final-figure extreme groups (27 low vs 27 high)
Extreme-group discrimination	TCGA-CHOL	Leakage-controlled proxy ROC using rank-based signature genes	TCGA OOF	18	AUC	0.740	[0.505, 0.975]	0.045	ROC AUC on OOF proxy groups	N denotes the number of TCGA-CHOL samples included in the OOF proxy-label analysis; ROC AUC was computed on the corresponding final-panel proxy groups
Extreme-group discrimination	GEO external CHOL cohort	Leakage-controlled proxy ROC using rank-based signature genes	GSE26566	38	AUC	0.860	[0.690, 1.000]	3.41e-05	ROC AUC on proxy groups	N denotes the number of GEO samples with available proxy labels and signature scores; ROC AUC was computed on the corresponding final-panel proxy groups
Extreme-group discrimination	GEO external CHOL cohort	Leakage-controlled proxy ROC using rank-based signature genes	GSE76297	122	AUC	0.950	[0.893, 1.000]	<1e-16	ROC AUC on proxy groups	N denotes the number of GEO samples with available proxy labels and signature scores; ROC AUC was computed on the corresponding final-panel proxy groups

## Sheet: Table S2
Supplementary Table S2. Stability of the interpretable FGFRi-associated transcriptional signature across outer folds.
This table reports the genes contributing to the interpretable FGFRi-associated transcriptional signature, together with the weight used in final cohort scoring, the mean outer-fold ridge coefficient, the standard deviation across outer folds, and sign consistency across folds. These results summarize the stability of the linear signature used for downstream biological interpretation and cohort p…
Gene	Weight used in final cohort scoring	Mean outer-fold ridge coefficient	SD across outer folds	Sign consistency across outer folds
PDGFRA	0.030	0.008	0.001	5/5
M1AP	0.012	0.006	0.001	5/5
DCN	0.006	0.006	0.001	5/5
ARHGEF35-AS1	-0.014	-0.006	0.001	5/5
RAB34	0.005	0.005	0.001	5/5
SCML1	-0.022	-0.005	0.001	5/5
RPL22L1	0.014	0.004	0.001	5/5
PXMP4	-0.001	-0.004	0.001	5/5
LINC02987	0.000	-0.004	0.001	5/5
SLC46A3	-0.004	-0.004	0.001	5/5
TBX1	0.021	0.004	0.000	5/5
PDGFRL	0.004	0.004	0.001	5/5
LDHAP4	0.001	0.004	0.001	5/5
DNM3OS	0.026	0.004	0.000	5/5
CCL2	0.000	-0.004	0.001	5/5
BARX1	0.003	0.004	0.001	5/5
FAM111B	-0.004	-0.003	0.001	5/5
PRRX1	0.017	0.003	0.001	5/5
KRBOX1	-0.009	-0.003	0.002	5/5
H2AC6	-0.001	-0.003	0.001	5/5
ZNF585A	0.000	-0.003	0.001	5/5
THNSL2	-0.001	-0.003	0.001	5/5
SMO	0.010	0.003	0.000	5/5
EDARADD	0.003	0.003	0.001	5/5
PDZD2	-0.006	-0.003	0.001	5/5
PYDC2-AS1	-0.003	-0.003	0.001	5/5
DLGAP1	0.005	0.003	0.001	5/5
SLC43A3	-0.002	-0.003	0.000	5/5
MACROD2	-0.011	-0.003	0.001	5/5
SGMS2	-0.001	-0.003	0.001	5/5

## Sheet: Table S3
Supplementary Table S3. Full-model and leave-biliary-out predictions for biliary tract cell lines.
This table lists the observed composite FGFRi scores and the corresponding predictions from the full model and the leave-biliary-out model for the six biliary tract cell lines. It also reports the prediction difference between the two models, the absolute prediction shift, and the absolute prediction errors relative to the observed FGFRi score, thereby quantifying the extent to which exclusion of…
Model ID	CellLineName	OncotreePrimaryDisease	OncotreeCode	Observed FGFRi score	Full-model prediction	Leave-biliary-out prediction	Delta leave-out minus full-model	Absolute delta	Absolute error full-model	Absolute error leave-biliary-out
ACH-000209	SNU-1079	Intraductal Papillary Neoplasm of the Bile Duct	IHCH	0.412	0.308	0.100	-0.208	0.208	0.104	0.312
ACH-000976	HuCCT1	Intraductal Papillary Neoplasm of the Bile Duct	IHCH	0.004	-0.010	-0.051	-0.041	0.041	0.014	0.055
ACH-000808	HuH28	Intraductal Papillary Neoplasm of the Bile Duct	IHCH	-0.093	-0.105	-0.158	-0.053	0.053	0.012	0.065
ACH-000141	SNU-308	Intracholecystic Papillary Neoplasm	GBAD	-0.223	-0.187	-0.088	0.098	0.098	0.036	0.135
ACH-000461	SNU-1196	Intraductal Papillary Neoplasm of the Bile Duct	EHCH	-0.424	-0.401	-0.335	0.066	0.066	0.023	0.089
ACH-000268	SNU-245	Intraductal Papillary Neoplasm of the Bile Duct	EHCH	-0.722	-0.544	-0.247	0.297	0.297	0.178	0.475

## Sheet: Table S4
Supplementary Table S4. Key TCGA-CHOL correlations for the main projected signature and the rank-based signature.
This table summarizes the key TCGA-CHOL associations between the projected FGFRi-related signatures and representative FGFR-axis genes, including FGFR1, FGFR2, FGFR3, FGFR4, KLB, and FGF19. Results are shown separately for the main projected signature and the rank-based signature. Spearman correlation coefficients, 95% confidence intervals, and exact P values are provided to support the primary b…
Signature type	Target gene	N	Metric	Estimate	95% CI	Exact P value	P value type	Statistical method	Note
Main projected signature (up-down)	FGFR1	44	Spearman rho	-0.510	[-0.701, -0.251]	0.00043	Exact figure annotation	Spearman correlation; Fisher z 95% CI	Exact p-value from the final Figure 4 panel annotation; 95% CI estimated by Fisher z approximation from the observed rho and sample size
Main projected signature (up-down)	FGFR2	44	Spearman rho	-0.370	[-0.601, -0.082]	0.013	Exact figure annotation	Spearman correlation; Fisher z 95% CI	Exact p-value from the final Figure 4 panel annotation; 95% CI estimated by Fisher z approximation from the observed rho and sample size
Main projected signature (up-down)	FGFR3	44	Spearman rho	-0.380	[-0.608, -0.094]	0.011	Exact figure annotation	Spearman correlation; Fisher z 95% CI	Exact p-value from the final Figure 4 panel annotation; 95% CI estimated by Fisher z approximation from the observed rho and sample size
Main projected signature (up-down)	FGFR4	44	Spearman rho	-0.240	[-0.501, 0.061]	0.11	Exact figure annotation	Spearman correlation; Fisher z 95% CI	Exact p-value from the final Figure 4 panel annotation; 95% CI estimated by Fisher z approximation from the observed rho and sample size
Main projected signature (up-down)	KLB	44	Spearman rho	0.420	[0.141, 0.637]	0.0044	Exact figure annotation	Spearman correlation; Fisher z 95% CI	Exact p-value from the final Figure 4 panel annotation; 95% CI estimated by Fisher z approximation from the observed rho and sample size
Main projected signature (up-down)	FGF19	44	Spearman rho	0.010	[-0.288, 0.306]	0.97	Exact figure annotation	Spearman correlation; Fisher z 95% CI	Exact p-value from the final Figure 4 panel annotation; 95% CI estimated by Fisher z approximation from the observed rho and sample size
Rank-based signature	FGFR1	44	Spearman rho	-0.340	[-0.578, -0.048]	0.023	Exact figure annotation	Spearman correlation; Fisher z 95% CI	Exact p-value from the final Figure 8 TCGA FGFR-axis grid annotation; 95% CI estimated by Fisher z approximation from the observed rho and sample size
Rank-based signature	FGFR2	44	Spearman rho	-0.230	[-0.493, 0.072]	0.14	Exact figure annotation	Spearman correlation; Fisher z 95% CI	Exact p-value from the final Figure 8 TCGA FGFR-axis grid annotation; 95% CI estimated by Fisher z approximation from the observed rho and sample size
Rank-based signature	FGFR3	44	Spearman rho	-0.270	[-0.525, 0.029]	0.075	Exact figure annotation	Spearman correlation; Fisher z 95% CI	Exact p-value from the final Figure 8 TCGA FGFR-axis grid annotation; 95% CI estimated by Fisher z approximation from the observed rho and sample size
Rank-based signature	FGFR4	44	Spearman rho	-0.120	[-0.403, 0.183]	0.43	Exact figure annotation	Spearman correlation; Fisher z 95% CI	Exact p-value from the final Figure 8 TCGA FGFR-axis grid annotation; 95% CI estimated by Fisher z approximation from the observed rho and sample size
Rank-based signature	KLB	44	Spearman rho	0.300	[0.003, 0.548]	0.047	Exact figure annotation	Spearman correlation; Fisher z 95% CI	Exact p-value from the final Figure 8 TCGA FGFR-axis grid annotation; 95% CI estimated by Fisher z approximation from the observed rho and sample size
Rank-based signature	FGF19	44	Spearman rho	0.090	[-0.213, 0.377]	0.54	Exact figure annotation	Spearman correlation; Fisher z 95% CI	Exact p-value from the final Figure 8 TCGA FGFR-axis grid annotation; 95% CI estimated by Fisher z approximation from the observed rho and sample size
